# Supplementary material for: Chitosan and Its Carboxymethyl-Based Membranes Produced by Crosslinking with Magnesium Phytate
Source: Molecules. 2023 Aug 10;28(16):5987. doi: 10.3390/molecules28165987 (PMC10459599; doi:10.3390/molecules28165987)
Supplement: Supplementary file 1 [file molecules-28-05987-s001.zip]

Archive with 1 entries (1 files):
- molecules-2449782-supplementary.pdf
